# Supplementary material for: Vitamin D Supplementation for Patients with Dysmenorrhoea: A Meta-Analysis with Trial Sequential Analysis of Randomised Controlled Trials
Source: Nutrients. 2024 Apr 8;16(7):1089. doi: 10.3390/nu16071089 (PMC11013696; doi:10.3390/nu16071089)
Supplement: Supplementary file 1 [file nutrients-16-01089-s001.zip]

Archive with 1 entries (1 files):
- nutrients-2925012-supplementary.pdf
